# Supplementary material for: Design and Synthesis of Novel Aminoindazole-pyrrolo[2,3-b]pyridine Inhibitors of IKKα That Selectively Perturb Cellular Non-Canonical NF-κB Signalling
Source: Molecules. 2024 Jul 26;29(15):3515. doi: 10.3390/molecules29153515 (PMC11314561; doi:10.3390/molecules29153515)
Supplement: Supplementary file 1 [file molecules-29-03515-s001.zip]

Archive with 1 entries (1 files):
- molecules-3098915-supplementary.pdf
